# Supplementary material for: High-Fructose, High-Fat Diet Alters Muscle Composition and Fuel Utilization in a Juvenile Iberian Pig Model of Non-Alcoholic Fatty Liver Disease
Source: Nutrients. 2021 Nov 23;13(12):4195. doi: 10.3390/nu13124195 (PMC8705774; doi:10.3390/nu13124195)
Supplement: Supplementary file 1 [file nutrients-13-04195-s001.zip]

Archive with 1 entries (1 files):
- nutrients-1449449-supplementary.pdf
